# Supplementary material for: Identification of ASF1A and HJURP by global H3–H4 histone chaperone analysis as a prognostic two-gene model in hepatocellular carcinoma
Source: Sci Rep. 2024 Apr 1;14:7666. doi: 10.1038/s41598-024-58368-1 (PMC10984954; doi:10.1038/s41598-024-58368-1)
Supplement: Supplementary file 1 — Supplementary Information 1. [file 41598_2024_58368_MOESM1_ESM.xlsx]

## Sheet: Working sheet
	Working sheet used to analyse the publicly available datasets
	1. Expression comparison between tumor and normal
	Method	Dataset(source)	Used for figure creation
	Kruskal‒Wallis test	TCGA-LIHC (https://protal.gdc.cancer.gov/)	Figure 2A; Figure S2, S3
		GSE14128+GSE33006 (https://www.ncbi.nlm.nih.gov/geo/)	Figure 2B
	2. Model training
	Method	Dataset(source)	Used for figure creation
	Univariate Cox	TCGA-LIHC (https://protal.gdc.cancer.gov/)	Table 2
	LASSO		Figure 3A,B
	Multivariate Cox		Figure 3C
	3. Model testing
	Method	Dataset(source)	Used for figure creation
	Kaplan-Meier (KM) survival analysis	ICGC-LIRI (https://dcc.icgc.org/) GSE14520 (https://www.ncbi.nlm.nih.gov/geo/)	Figure 4
	Receiver operating characteristic (ROC)
	4. Model validating
	Method	Dataset(source)	Used for figure creation
	Immunohistochemistry	Hepatocellular Carcinoma Tissue Microarrays	Figure 5A, Figure 6A, Figure S5
	KM survival analysis		Figure 6 F-H
	Student's t test, one-way ANOVA, the Kruskal‒Wallis test		Figure 5 B-G, Figure 6B-E
	5. Functional annotation
	Method	Dataset(source)	Used for figure creation
	Differential expressed genes analysis	TCGA-LIHC (https://protal.gdc.cancer.gov/)	Figure 7A
	GO		Figure 7B
	KEGG		Figure 7C
	GSEA		Figure 7D-I
	6. Immune infiltration analysis
	Method	Dataset(source)	Used for figure creation
	CIBERSORT	TCGA-LIHC (https://protal.gdc.cancer.gov/)	Figure 8A
	ssGSEA		Figure 8B
	Spearman correlation analysis		Figure 8C-H
	7. Pancancer analysis
	Method	Dataset(source)	Used for figure creation
	log2 Fold change for differential expression analysis	http://gepia2.cancer-pku.cn/#index	Figure S1
	8. Transcription factor prediction
	Method	Dataset(source)	Used for figure creation
	ChEA3 predict transcription factor	https://maayanlab.cloud/chea3/	Table S4, Figure S2

## Sheet: HCC tissue microarray
	Information of Hepatocellular Carcinoma Tissue Microarray
	Position	Age	Gender	Pathologic diagnosis	Tissue type	clinical diagnosis	Stage	Status	Survival time(days)	Mean density of ASF1A	Mean density of HJURP
	A1	19	male	hepatocellular carcinoma	tumor	liver cancer	IIIA	alive	620	0.0651	0.138
	A2	19	male	liver fibrosis	tumor-adjacent					0.0501	0.064
	A3	22	female	hepatocellular carcinoma	tumor	liver cancer	IIIA	dead	603	0.0689	0.0637
	A4	22	female	liver fibrosis	tumor-adjacent					0.0554	0.0417
	A5	28	male	hepatocellular carcinoma	tumor	liver cancer	IIA	alive	742	0.0628	0.0749
	A6	28	male	liver fibrosis	tumor-adjacent					0.0505	0.046
	A7	32	male	hepatocellular carcinoma	tumor	liver cancer	IIA	alive	480	0.0709	0.1259
	A8	32	male	liver fibrosis	tumor-adjacent					0.0515	0.1168
	A9	32	male	hepatocellular carcinoma	tumor	liver cancer	IIIA	alive	706	0.1213	0.1087
	A10	32	male	earlier cirrhosis	tumor-adjacent					0.0407	0.0701
	A11	36	male	hepatocellular carcinoma	tumor	liver cancer	IIIA	alive	534	0.0967	0.1038
	A12	36	male	liver fibrosis	tumor-adjacent					0.0626	0.0753
	A13	36	male	hepatocellular carcinoma	tumor	liver cancer	IIIA	dead	1231	0.106	0.129
	A14	36	male	liver fibrosis	tumor-adjacent					0.0392	0.0834
	A15	34	female	hepatocellular carcinoma	tumor	liver cancer	IB	alive	404	0.0551	0.0909
	A16	34	female	liver fibrosis	tumor-adjacent					0.0472	0.0517
	B1	37	female	hepatocellular carcinoma	tumor	liver cancer	I	alive	1254	0.0951	0.1098
	B2	37	female	mild chronic hepatitis	tumor-adjacent					0.0685	0.0394
	B3	37	male	hepatocellular carcinoma	tumor	liver cancer	II	dead	291	0.0598	0.0854
	B4	37	male	liver cirrhosis	tumor-adjacent					0.0505	0.0711
	B5	38	male	hepatocellular carcinoma	tumor	liver cancer		dead	248	0.11	0.0884
	B6	38	male	liver cirrhosis	tumor-adjacent					0.0626	0.096
	B7	38	male	hepatocellular carcinoma	tumor	liver cancer	IB	dead	678	0.0589	0.0793
	B8	38	male	liver fibrosis	tumor-adjacent					0.057	0.0421
	B9	39	male	hepatocellular carcinoma	tumor	liver cancer	IIIA	dead	279	0.0687	0.0714
	B10	39	male	earlier cirrhosis	tumor-adjacent					0.0461	0.0612
	B11	39	male	hepatocellular carcinoma	tumor	liver cancer	IIIA	dead	354	0.0768	0.0714
	B12	39	male	liver fibrosis	tumor-adjacent					0.0571	0.0593
	B13	40	male	hepatocellular carcinoma	tumor	liver cancer	IIIA	alive	763	0.0518	0.0767
	B14	40	male	liver fibrosis	tumor-adjacent					0.0235	0.0453
	B15	40	male	hepatocellular carcinoma	tumor	liver cancer	IIIA	dead	626	0.057	0.0688
	B16	40	male	liver fibrosis	tumor-adjacent					0.0663	0.0957
	C1	40	male	hepatocellular carcinoma	tumor	liver cancer	IIIA	alive	510	0.1034	0.1442
	C2	40	male	liver fibrosis	tumor-adjacent					0.0494	0.0887
	C3	41	female	hepatocellular carcinoma	tumor	liver cancer	IIA	alive	505	0.0657	0.0715
	C4	41	female	earlier cirrhosis	tumor-adjacent					0.0689	0.0629
	C5	40	male	hepatocellular carcinoma	tumor	liver cancer		dead	334	0.1136	0.0914
	C6	40	male	liver cirrhosis	tumor-adjacent					0.0632	0.0741
	C7	42	male	hepatocellular carcinoma	tumor	liver cancer	IIIA	dead	614	0.0802	0.0567
	C8	42	male	earlier cirrhosis	tumor-adjacent					0.049	0.0572
	C9	42	male	hepatocellular carcinoma	tumor	liver cancer	IVA	alive	283
	C10	42	male	liver fibrosis	tumor-adjacent					0.0492	0.0803
	C11	42	male	hepatocellular carcinoma	tumor	liver cancer	IIIA	dead	686
	C12	42	male	liver fibrosis	tumor-adjacent					0.0491	0.057
	C13	42	male	hepatocellular carcinoma	tumor	liver cancer	IV	alive	372		0.1126
	C14	42	male	earlier cirrhosis	tumor-adjacent					0.0506	0.056
	C15	42	male	hepatocellular carcinoma	tumor	liver cancer	IIIA	alive	1314	0.0939	0.0954
	C16	42	male	liver fibrosis	tumor-adjacent					0.0512	0.0994
	D1	43	female	hepatocellular carcinoma	tumor	liver cancer	IIIA	alive	1181	0.0927	0.0878
	D2	43	female	liver fibrosis	tumor-adjacent					0.0493	0.0814
	D3	43	male	hepatocellular carcinoma	tumor	liver cancer	IIIA	dead	125	0.1018	0.0977
	D4	43	male	liver fibrosis	tumor-adjacent					0.0888	0.0865
	D5	43	male	hepatocellular carcinoma	tumor	liver cancer	IIIA	alive	198	0.1261	0.118
	D6	43	male	liver fibrosis	tumor-adjacent					0.0752	0.0972
	D7	43	female	hepatocellular carcinoma	tumor	liver cancer	IB	alive	869	0.0969	0.0945
	D8	43	female	liver fibrosis	tumor-adjacent					0.0615	0.0837
	D9	47	female	hepatocellular carcinoma	tumor	liver cancer	IIIA	alive	498	0.0773	0.092
	D10	47	female	severe chronic hepatitis	tumor-adjacent					0.0976	0.0836
	D11	43	male	hepatocellular carcinoma	tumor	liver cancer	IIIA	alive	312	0.0669	0.1084
	D12	43	male	chronic hepatitis	tumor-adjacent					0.0616	0.0685
	D13	43	female	hepatocellular carcinoma	tumor	liver cancer	IIIA	alive	842	0.0649	0.1079
	D14	43	female	liver fibrosis	tumor-adjacent					0.0488	0.0786
	D15	45	male	hepatocellular carcinoma	tumor	liver cancer	IVA	alive	1145	0.1051	0.1215
	D16	45	male	liver fibrosis	tumor-adjacent					0.0328	0.0775
	E1	45	male	hepatocellular carcinoma	tumor	liver cancer	IIA	dead	104	0.0977	0.1037
	E2	45	male	severe chronic hepatitis	tumor-adjacent						0.1062
	E3	45	female	hepatocellular carcinoma	tumor	liver cancer	IIIA	dead	936	0.1169
	E4	45	female	chronic hepatitis	tumor-adjacent						0.1054
	E5	45	male	hepatocellular carcinoma	tumor	liver cancer	IVA	dead	496	0.1086
	E6	45	male	earlier cirrhosis	tumor-adjacent						0.111
	E7	47	male	hepatocellular carcinoma	tumor	liver cancer	IIIA	alive	699	0.1155	0.1106
	E8	47	male	liver fibrosis	tumor-adjacent					0.0548	0.0875
	E9	45	male	hepatocellular carcinoma	tumor	liver cancer	IIIA	alive	526	0.0869	0.1155
	E10	45	male	chronic hepatitis	tumor-adjacent					0.0598	0.1021
	E11	46	female	hepatocellular carcinoma	tumor	liver cancer	IIIA	alive	620	0.0891	0.1208
	E12	46	female	liver fibrosis	tumor-adjacent					0.0641	0.0696
	E13	46	male	hepatocellular carcinoma	tumor	liver cancer	IIIA	dead	434	0.0583	0.0708
	E14	46	male	liver fibrosis	tumor-adjacent					0.042	0.0677
	E15	46	male	hepatocellular carcinoma	tumor	liver cancer	IIIA	alive	1211	0.1072	0.1044
	E16	46	male	liver fibrosis	tumor-adjacent					0.0397	0.0688
	F1	46	female	hepatocellular carcinoma	tumor	liver cancer	IIIA	dead	967
	F2	46	female	severe chronic hepatitis	tumor-adjacent
	F3	46	male	hepatocellular carcinoma	tumor	liver cancer	IB	dead	444	0.0579	0.0912
	F4	46	male	earlier cirrhosis	tumor-adjacent					0.0259	0.0898
	F5	47	male	hepatocellular carcinoma	tumor	liver cancer	IIIA	dead	699	0.1345	0.1166
	F6	47	male	chronic hepatitis&liver fibrosis	tumor-adjacent
	F7	47	female	hepatocellular carcinoma	tumor	liver cancer	II	dead	563	0.0873	0.1013
	F8	47	female	earlier cirrhosis	tumor-adjacent					0.0723	0.1067
	F9	48	male	hepatocellular carcinoma	tumor	liver cancer	IVA	dead	113	0.0907	0.0837
	F10	48	male	moderate chronic hepatitis	tumor-adjacent					0.0719	0.0828
	F11	48	male	hepatocellular carcinoma	tumor	liver cancer	IB	dead	495	0.0603	0.1027
	F12	48	male	liver cirrhosis	tumor-adjacent					0.061	0.0845
	F13	50	male	hepatocellular carcinoma	tumor	liver cancer	IIIA	alive	651	0.1125	0.116
	F14	50	male	severe chronic hepatitis	tumor-adjacent					0.0575	0.0614
	F15	49	male	hepatocellular carcinoma	tumor	liver cancer	IIA	dead	255	0.0778	0.0857
	F16	49	male	liver fibrosis	tumor-adjacent					0.0512	0.0707
	G1	49	female	hepatocellular carcinoma	tumor	liver cancer	II	dead	771	0.1012	0.109
	G2	49	female	liver fibrosis	tumor-adjacent					0.0614	0.1042
	G3	50	male	hepatocellular carcinoma	tumor	liver cancer	IIIA	dead	89	0.1168	0.1141
	G4	50	male	liver fibrosis	tumor-adjacent					0.0562	0.0643
	G5	51	male	hepatocellular carcinoma	tumor	liver cancer	IIIA	dead	815	0.0746	0.101
	G6	51	male	liver fibrosis	tumor-adjacent					0.0616	0.067
	G7	51	male	hepatocellular carcinoma	tumor	liver cancer	I	dead	435
	G8	51	male	chronic hepatitis	tumor-adjacent
	G9	52	male	hepatocellular carcinoma	tumor	liver cancer	IIA	dead	833		0.1349
	G10	52	male	liver fibrosis	tumor-adjacent					0.072	0.0739
	G11	52	male	hepatocellular carcinoma	tumor	liver cancer	IIIA	alive	944		0.1087
	G12	52	male	chronic hepatitis&liver fibrosis	tumor-adjacent					0.0602	0.0737
	G13	52	male	hepatocellular carcinoma	tumor	liver cancer	IIIA	dead	290	0.1181	0.1164
	G14	52	male	mild chronic hepatitis	tumor-adjacent					0.0789	0.097
	G15	52	male	hepatocellular carcinoma	tumor	liver cancer	IIA	alive	468		0.1318
	G16	52	male	severe chronic hepatitis&liver cirrhosis	tumor-adjacent					0.083	0.0772
	H1	53	male	hepatocellular carcinoma	tumor	liver cancer	I	dead	681	0.0764	0.0868
	H2	53	male	liver fibrosis	tumor-adjacent					0.0551	0.0487
	H3	53	male	hepatocellular carcinoma	tumor	liver cancer	IIA	alive	373	0.0902	0.0911
	H4	53	male	severe chronic hepatitis&liver cirrhosis	tumor-adjacent					0.054	0.0575
	H5	54	male	hepatocellular carcinoma	tumor	liver cancer	IIA	dead	234	0.0661	0.0738
	H6	54	male	liver fibrosis	tumor-adjacent					0.0647	0.0825
	H7	54	male	hepatocellular carcinoma	tumor	liver cancer	IIA	dead	504	0.0778	0.0996
	H8	54	male		tumor-adjacent					0.049	0.0754
	H9	54	female	hepatocellular carcinoma	tumor	liver cancer	IIA	dead	279	0.0941	0.0925
	H10	54	female	liver cirrhosis	tumor-adjacent					0.0877	0.0819
	H11	55	male	hepatocellular carcinoma	tumor	liver cancer	IIA	alive	366	0.0753	0.0718
	H12	55	male	liver fibrosis	tumor-adjacent					0.0748	0.722
	H13	56	male	hepatocellular carcinoma	tumor	liver cancer	IIIA	dead	122	0.0798	0.0777
	H14	56	male	earlier cirrhosis	tumor-adjacent					0.0559	0.0784
	H15	56	male	hepatocellular carcinoma	tumor	liver cancer	IIIA	alive	468	0.0694	0.0711
	H16	56	male	liver fibrosis	tumor-adjacent					0.0567	0.0856
	I1	57	female	hepatocellular carcinoma	tumor	liver cancer	IIIA	alive	427	0.0448	0.0852
	I2	57	female	chronic hepatitis	tumor-adjacent					0.0565	0.0609
	I3	57	male	hepatocellular carcinoma	tumor	liver cancer	IVA	dead	419	0.0803	0.1134
	I4	57	male	liver fibrosis	tumor-adjacent					0.0725	0.0589
	I5	57	male	hepatocellular carcinoma	tumor	liver cancer	III	alive	310	0.0924	0.1055
	I6	57	male	chronic hepatitis	tumor-adjacent					0.0642	0.0732
	I7	58	female	hepatocellular carcinoma	tumor	liver cancer	IIIA	alive	1532	0.0956	0.0781
	I8	58	female	liver cirrhosis	tumor-adjacent					0.061	0.0832
	I9	58	male	hepatocellular carcinoma	tumor	liver cancer	IB	dead	1174	0.089	0.1026
	I10	58	male	earlier cirrhosis	tumor-adjacent					0.0504	0.0644
	I11	60	male	hepatocellular carcinoma	tumor	liver cancer	IIIA	dead	558		0.1486
	I12	60	male	chronic hepatitis&liver fibrosis	tumor-adjacent					0.0671	0.0856
	I13	61	male	hepatocellular carcinoma	tumor	liver cancer	IIIA	alive	1272	0.0802	0.0832
	I14	61	male	liver cirrhosis	tumor-adjacent					0.0569	0.0495
	I15	61	male	hepatocellular carcinoma	tumor	liver cancer	IIIA	alive	635	0.1033	0.133
	I16	61	male	liver fibrosis	tumor-adjacent					0.0328	0.0677
	J1	62	male	hepatocellular carcinoma	tumor	liver cancer	IIA	dead	193	0.0706	0.0873
	J2	62	male	liver fibrosis	tumor-adjacent					0.067	0.0747
	J3	63	male	hepatocellular carcinoma	tumor	liver cancer	II	alive	622	0.1138	0.0891
	J4	63	male	severe chronic hepatitis	tumor-adjacent					0.0604	0.0596
	J5	64	male	hepatocellular carcinoma	tumor	liver cancer	IIIA	alive	220	0.1127	0.1591
	J6	64	male	liver fibrosis	tumor-adjacent					0.0584	0.0819
	J7	64	male	hepatocellular carcinoma	tumor	liver cancer	IIIA	dead	217	0.1014	0.1
	J8	64	male	liver fibrosis&fatty liver	tumor-adjacent					0.064	0.0451
	J9	65	female	hepatocellular carcinoma	tumor	liver cancer	IIIA	alive	341	0.0598	0.084
	J10	65	female	liver cirrhosis	tumor-adjacent						0.08
	J11	68	male	hepatocellular carcinoma	tumor	liver cancer	IIIA	dead	674	0.0803	0.1007
	J12	68	male	moderate chronic hepatitis	tumor-adjacent					0.0665	0.0955
	J13	68	male	hepatocellular carcinoma	tumor	liver cancer	IIIA	dead	186	0.0617	0.0578
	J14	68	male	liver fibrosis	tumor-adjacent					0.0601	0.0671
	J15	75	male	hepatocellular carcinoma	tumor	liver cancer	IIIA	alive	508	0.0738	0.0906
	J16	75	male	liver fibrosis	tumor-adjacent					0.0334	0.0578

## Sheet: Figure 5
	Figure 5B				Figure 5C				Figure 5D						Figure 5E
		Normal	Tumor			Normal	Tumor			Normal	Stage I	Stage II	Stage III			Normal	Stage I	Stage II	Stage III
		0.0506	0.0926			0.0719	0.0923			0.0506	0.1182	0.0926	0.0863			0.0719	0.1191	0.0923	0.1041
		0.067	0.1182			0.0746	0.1191			0.067	0.0772	0.1129	0.0796			0.0746	0.0906	0.1207	0.0903
		0.0733	0.1129			0.0691	0.1207			0.0733	0.0669	0.0718	0.0873			0.0691	0.0721	0.0862	0.1024
		0.0723	0.0772			0.0822	0.0906			0.0723	0.0919	0.0925	0.1076			0.0822	0.1038	0.0977	0.1327
			0.0718			0.0929	0.0862				0.1148	0.0906	0.1043			0.0929	0.1245	0.1024	0.1182
		0.0811	0.0925			0.0984	0.0977			0.0811	0.0879	0.0766	0.0956			0.0984	0.125	0.0908	0.1222
		0.065	0.0906			0.0668	0.1024			0.065	0.0915	0.066	0.0855			0.0668	0.1066	0.0785	0.0842
		0.0905	0.0766			0.0994	0.0908			0.0905	0.0854	0.0948	0.0919			0.0994	0.1036	0.0966	0.1234
		0.0684	0.066			0.0663	0.0785			0.0684	0.0895	0.0916	0.1057			0.0663	0.0982	0.0901	0.1233
		0.0744	0.0669			0.0784	0.0721			0.0744	0.0827	0.0975	0.0797			0.0784	0.0844	0.0989	0.0889
		0.0775	0.0948			0.0842	0.0966			0.0775	0.0872	0.1128				0.0842	0.0913	0.1107
		0.0662	0.0916			0.0706	0.0901			0.0662	0.1223	0.0934				0.0706	0.1199	0.1021
		0.0599	0.0975			0.0611	0.0989			0.0599	0.0953	0.1127				0.0611	0.113	0.1434
			0.1128				0.1107				0.0857	0.0996					0.0987	0.1248
			0.0934				0.1021					0.12						0.1167
			0.1127				0.1434					0.1085						0.1275
			0.0996				0.1248					0.1171						0.1467
			0.0863				0.1041					0.1113						0.13
			0.0796				0.0903					0.1146						0.1413
			0.0919				0.1038					0.0886						0.1189
			0.12				0.1167					0.0977						0.1085
			0.1148				0.1245					0.0635						0.1043
			0.1085				0.1275					0.0883						0.0863
			0.1171				0.1467					0.1085						0.1096
			0.1113				0.13					0.0922						0.1064
			0.1146				0.1413					0.1043						0.1329
			0.0886				0.1189					0.0791						0.1044
			0.0977				0.1085					0.0779						0.0825
			0.0635				0.1043					0.093						0.1074
			0.0883				0.0863					0.1314
			0.1085				0.1096					0.0887						0.107
			0.0912				0.1143					0.096						0.1013
			0.092									0.0876						0.0927
			0.0873				0.1024					0.1057						0.11
			0.0922				0.1064					0.09						0.0971
			0.1076				0.1327					0.1325						0.1457
			0.1043				0.1329					0.08						0.0913
			0.0791				0.1044					0.0982						0.0993
			0.1043				0.1182					0.0988						0.1147
			0.0879				0.125					0.1103						0.1057
			0.0779				0.0825					0.0977						0.1112
			0.0915				0.1066		Mean	0.0705167	0.0926071	0.0972415	0.09235		Mean	0.0781462	0.103629	0.108365	0.10897
			0.093				0.1074		SD	0.0102754	0.0156776	0.0156917	0.0105196		SD	0.0125259	0.0157686	0.0175191	0.0172199
			0.0956				0.1222
			0.0855				0.0842
			0.1314
			0.0497				0.0737
			0.0919				0.1234
			0.0887				0.107
			0.096				0.1013
			0.0876				0.0927
			0.1057				0.11
			0.09				0.0971
			0.0854				0.1036
			0.1057				0.1233
			0.1325				0.1457
			0.0895				0.0982
							0.0949
			0.08				0.0913
			0.0982				0.0993
			0.0988				0.1147
			0.0827				0.0844
			0.1103				0.1057
			0.0977				0.1112
			0.0797				0.0889
			0.0872				0.0913
			0.1223				0.1199
			0.0953				0.113
			0.0857				0.0987
	Mean	0.0705167	0.0947029		Mean	0.0781462	0.106836
	SD	0.0102754	0.0156769		SD	0.0125259	0.0171669

## Sheet: Figure 6
	Figure 6B				Figure 6C				Figure 6D						Figure 6E						Figure 6F				Figure 6G				Figure 6H
		Normal	Tumor			Normal	Tumor			Normal	Stage I	Stage II	Staage III/IV			Normal	Stage I	Stage II	Stage III/IV		Months	High Risk	Low Risk		Months	High ASF1A	High ASF1A		Months	High HJURP	High HJURP
	Patient 1	0.0501	0.0651		Patient 1	0.064	0.138			0.0501	0.0951	0.0598	0.0924			0.064	0.1098	0.0854	0.1055		20.6667		0		20.6667		0		20.6667		0
	Patient 2	0.0554	0.0689		Patient 2	0.0417	0.0637			0.0554		0.0873	0.0651			0.0417		0.1013	0.138		20.1		1		20.1	1			20.1		1
	Patient 3	0.0505	0.0628		Patient 3	0.046	0.0749			0.0505	0.0764	0.1012	0.0689			0.046	0.0868	0.109	0.0637		24.7333		0		24.7333		0		24.7333		0
	Patient 4	0.0515	0.0709		Patient 4	0.1168	0.1259			0.0515	0.0551	0.1138	0.1213			0.1168	0.0909	0.0891	0.1087		16		0		16		0		16		0
	Patient 5	0.0407	0.1213		Patient 5	0.0701	0.1087			0.0407	0.0589	0.0628	0.0967			0.0701	0.0793	0.0749	0.1038		23.5333		0		23.5333		0		23.5333		0
	Patient 6	0.0626	0.0967		Patient 6	0.0753	0.1038			0.0626	0.0969	0.0709	0.106			0.0753	0.0945	0.1259	0.129		17.8		0		17.8		0		17.8		0
	Patient 7	0.0392	0.106		Patient 7	0.0834	0.129			0.0392	0.0579	0.0657	0.0687			0.0834	0.0912	0.0715	0.0714		41.0333		1		41.0333		1		41.0333		1
	Patient 8	0.0472	0.0551		Patient 8	0.0517	0.0909			0.0472	0.0603	0.0977	0.0768			0.0517	0.1027	0.1037	0.0714		13.4667	0			13.4667		0		13.4667	0
	Patient 9	0.0685	0.0951		Patient 9	0.0394	0.1098			0.0685	0.089	0.0778	0.0518			0.0394	0.1026	0.0857	0.0767		41.8		0		41.8		0		41.8		0
	Patient 10	0.0505	0.0598		Patient 10	0.0711	0.0854			0.0505			0.057			0.0711		0.1349	0.0688		9.7	1			9.7	1			9.7	1
	Patient 11	0.0626	0.11		Patient 11	0.096	0.0884			0.0626			0.1034			0.096		0.1318	0.1442		8.26667	1			8.26667	1			8.26667	1
	Patient 12	0.057	0.0589		Patient 12	0.0421	0.0793			0.057		0.0902	0.0802			0.0421		0.0911	0.0567		22.6	1			22.6	1			22.6	1
	Patient 13	0.0461	0.0687		Patient 13	0.0612	0.0714			0.0461		0.0661				0.0612		0.0738			9.3	1			9.3	1			9.3	1
	Patient 14	0.0571	0.0768		Patient 14	0.0593	0.0714			0.0571		0.0778	0.0939			0.0593		0.0996	0.0954		11.8	1			11.8	1			11.8		1
	Patient 15	0.0235	0.0518		Patient 15	0.0453	0.0767			0.0235		0.0941	0.0927			0.0453		0.0925	0.0878		25.4333		0		25.4333	0			25.4333		0
	Patient 16	0.0663	0.057		Patient 16	0.0957	0.0688			0.0663		0.0753	0.1018			0.0957		0.0718	0.0977		20.8667		1		20.8667		1		20.8667		1
	Patient 17	0.0494	0.1034		Patient 17	0.0887	0.1442			0.0494		0.0706	0.1261			0.0887		0.0873	0.118		17		0		17	0			17		0
	Patient 18	0.0689	0.0657		Patient 18	0.0629	0.0715			0.0689			0.0773			0.0629			0.092		16.8333		0		16.8333	0			16.8333		0
	Patient 19	0.0632	0.1136		Patient 19	0.0741	0.0914			0.0632			0.0669			0.0741			0.1084		11.1333	1			11.1333	1			11.1333	1
	Patient 20	0.049	0.0802		Patient 20	0.0572	0.0567			0.049			0.0649			0.0572			0.1079		20.4667	1			20.4667	1			20.4667	1
	Patient 21	0.0492			Patient 21	0.0803				0.0492			0.1169			0.0803					9.43333		0		9.43333		0		9.43333		0
	Patient 22	0.0491			Patient 22	0.057				0.0491			0.1155			0.057			0.1106		22.8667		1		22.8667		1		22.8667		1
	Patient 23	0.0506			Patient 23	0.056	0.1126			0.0506			0.0869			0.056			0.1155		12.4		0		12.4		0		12.4		0
	Patient 24	0.0512	0.0939		Patient 24	0.0994	0.0954			0.0512			0.0891			0.0994			0.1208		43.8	0			43.8	0			43.8	0
	Patient 25	0.0493	0.0927		Patient 25	0.0814	0.0878			0.0493			0.0583			0.0814			0.0708		39.3667	0			39.3667	0			39.3667	0
	Patient 26	0.0888	0.1018		Patient 26	0.0865	0.0977			0.0888			0.1072			0.0865			0.1044		4.16667	1			4.16667	1			4.16667		1
	Patient 27	0.0752	0.1261		Patient 27	0.0972	0.118			0.0752						0.0972					6.6		0		6.6	0			6.6		0
	Patient 28	0.0615	0.0969		Patient 28	0.0837	0.0945			0.0615			0.1345			0.0837			0.1166		28.9667	0			28.9667	0			28.9667	0
	Patient 29	0.0976	0.0773		Patient 29	0.0836	0.092			0.0976			0.1125			0.0836			0.116		16.6	0			16.6	0			16.6	0
	Patient 30	0.0616	0.0669		Patient 30	0.0685	0.1084			0.0616			0.1168			0.0685			0.1141		10.4	0			10.4	0			10.4	0
	Patient 31	0.0488	0.0649		Patient 31	0.0786	0.1079			0.0488			0.0746			0.0786			0.101		28.0667	0			28.0667	0			28.0667	0
	Patient 32	0.0328	0.1051		Patient 32	0.0775	0.1215			0.0328						0.0775			0.1087		38.1667		0		38.1667	0			38.1667		0
	Patient 33		0.0977		Patient 33	0.1062	0.1037						0.1181			0.1062			0.1164		3.46667	1			3.46667	1			3.46667		1
	Patient 34		0.1169		Patient 34	0.1054							0.0798			0.1054			0.0777		31.2		1		31.2		1		31.2		1
	Patient 35		0.1086		Patient 35	0.111							0.0694			0.111			0.0711		16.5333	1			16.5333	1			16.5333		1
	Patient 36	0.0548	0.1155		Patient 36	0.0875	0.1106			0.0548			0.0448			0.0875			0.0852		23.3	0			23.3	0			23.3	0
	Patient 37	0.0598	0.0869		Patient 37	0.1021	0.1155			0.0598			0.0956			0.1021			0.0781		17.5333	0			17.5333	0			17.5333	0
	Patient 38	0.0641	0.0891		Patient 38	0.0696	0.1208			0.0641						0.0696			0.1486		20.6667		0		20.6667		0		20.6667		0
	Patient 39	0.042	0.0583		Patient 39	0.0677	0.0708			0.042			0.0802			0.0677			0.0832		14.4667	1			14.4667	1			14.4667	1
	Patient 40	0.0397	0.1072		Patient 40	0.0688	0.1044			0.0397			0.1033			0.0688			0.133		40.3667		0		40.3667	0			40.3667	0
	Patient 41				Patient 41								0.1127						0.1591		32.2333		1		32.2333		1		32.2333		1
	Patient 42	0.0259	0.0579		Patient 42	0.0898	0.0912			0.0259			0.1014			0.0898			0.1		14.8	1			14.8		1		14.8	1
	Patient 43		0.1345		Patient 43		0.1166						0.0598						0.084		23.3		1		23.3		1		23.3		1
	Patient 44	0.0723	0.0873		Patient 44	0.1067	0.1013			0.0723			0.0803			0.1067			0.1007		18.7667	1			18.7667	1			18.7667	1
	Patient 45	0.0719	0.0907		Patient 45	0.0828	0.0837			0.0719			0.0617			0.0828			0.0578		3.76667	1			3.76667		1		3.76667	1
	Patient 46	0.061	0.0603		Patient 46	0.0845	0.1027			0.061			0.0738			0.0845			0.0906		16.5	1			16.5	1			16.5	1
	Patient 47	0.0575	0.1125		Patient 47	0.0614	0.116			0.0575						0.0614			0.1126		21.7		0		21.7	0			21.7		0
	Patient 48	0.0512	0.0778		Patient 48	0.0707	0.0857			0.0512						0.0707					7.5	1			7.5	1			7.5	1
	Patient 49	0.0614	0.1012		Patient 49	0.1042	0.109			0.0614			0.1051			0.1042			0.1215		25.7	1			25.7	1			25.7	1
	Patient 50	0.0562	0.1168		Patient 50	0.0643	0.1141			0.0562			0.1086			0.0643					2.96667	1			2.96667	1			2.96667		1
	Patient 51	0.0616	0.0746		Patient 51	0.067	0.101			0.0616			0.0907			0.067			0.0837		27.1667	1			27.1667	1			27.1667	1
	Patient 52				Patient 52								0.0803						0.1134		27.7667		1		27.7667		1		27.7667		1
	Patient 53	0.072			Patient 53	0.0739	0.1349			0.072						0.0739					31.4667		0		31.4667		0		31.4667		0
	Patient 54	0.0602			Patient 54	0.0737	0.1087			0.0602						0.0737					9.66667		1		9.66667		1		9.66667		1
	Patient 55	0.0789	0.1181		Patient 55	0.097	0.1164			0.0789						0.097					15.6		0		15.6	0			15.6		0
	Patient 56	0.083			Patient 56	0.0772	0.1318			0.083						0.0772					22.7	1			22.7	1			22.7	1
	Patient 57	0.0551	0.0764		Patient 57	0.0487	0.0868			0.0551						0.0487					12.4333		0		12.4333		0		12.4333		0
	Patient 58	0.054	0.0902		Patient 58	0.0575	0.0911			0.054						0.0575					7.8	1			7.8		1		7.8	1
	Patient 59	0.0647	0.0661		Patient 59	0.0825	0.0738			0.0647						0.0825					16.8	1			16.8	1			16.8	1
	Patient 60	0.049	0.0778		Patient 60	0.0754	0.0996			0.049						0.0754					9.3	1			9.3	1			9.3	1
	Patient 61	0.0877	0.0941		Patient 61	0.0819	0.0925			0.0877						0.0819					12.2		0		12.2		0		12.2	0
	Patient 62	0.0748	0.0753		Patient 62	0.722	0.0718			0.0748						0.722					4.06667	1			4.06667		1		4.06667	1
	Patient 63	0.0559	0.0798		Patient 63	0.0784	0.0777			0.0559						0.0784					15.6		0		15.6		0		15.6	0
	Patient 64	0.0567	0.0694		Patient 64	0.0856	0.0711			0.0567						0.0856					14.2333		0		14.2333		0		14.2333	0
	Patient 65	0.0565	0.0448		Patient 65	0.0609	0.0852			0.0565						0.0609					13.9667		1		13.9667		1		13.9667		1
	Patient 66	0.0725	0.0803		Patient 66	0.0589	0.1134			0.0725						0.0589					10.3333	0			10.3333		0		10.3333	0
	Patient 67	0.0642	0.0924		Patient 67	0.0732	0.1055			0.0642						0.0732					51.0667		0		51.0667		0		51.0667		0
	Patient 68	0.061	0.0956		Patient 68	0.0832	0.0781			0.061						0.0832					39.1333	1			39.1333		1		39.1333	1
	Patient 69	0.0504	0.089		Patient 69	0.0644	0.1026			0.0504						0.0644					18.6		1		18.6		1		18.6		1
	Patient 70	0.0671			Patient 70	0.0856	0.1486			0.0671						0.0856					42.4	0			42.4		0		42.4	0
	Patient 71	0.0569	0.0802		Patient 71	0.0495	0.0832			0.0569						0.0495					21.1667		0		21.1667		0		21.1667		0
	Patient 72	0.0328	0.1033		Patient 72	0.0677	0.133			0.0328						0.0677					6.43333		1		6.43333		1		6.43333	1
	Patient 73	0.067	0.0706		Patient 73	0.0747	0.0873			0.067						0.0747					20.3667		0		20.3667		0		20.3667		0
	Patient 74	0.0604	0.1138		Patient 74	0.0596	0.0891			0.0604						0.0596					7.33333		0		7.33333		0		7.33333		0
	Patient 75	0.0584	0.1127		Patient 75	0.0819	0.1591			0.0584						0.0819					7.23333		1		7.23333		1		7.23333		1
	Patient 76	0.064	0.1014		Patient 76	0.0451	0.1			0.064						0.0451					11.3667	0			11.3667	0			11.3667	0
	Patient 77		0.0598		Patient 77	0.08	0.084									0.08					22.4667	1			22.4667		1		22.4667	1
	Patient 78	0.0665	0.0803		Patient 78	0.0955	0.1007			0.0665						0.0955					6.2	1			6.2		1		6.2	1
	Patient 79	0.0601	0.0617		Patient 79	0.0671	0.0578			0.0601						0.0671					16.9333		0		16.9333		0		16.9333		0
	Patient 80	0.0334	0.0738		Patient 80	0.0578	0.0906			0.0334						0.0578
	Mean	0.0577753	0.0861141		Mean	0.0831208	0.0987459		Mean	0.0577753	0.0737	0.08074	0.0889087		Mean	0.0831208	0.094725	0.0958412	0.100857
	SD	0.0135985	0.0209948		SD	0.075859	0.0216863		SD	0.0135985	0.0178557	0.015941	0.0219666		SD	0.075859	0.00986129	0.0200931	0.0240235

## Sheet: Supplementary Figure S1
	Figure S1
		BLCA	BRCA	CESC	CHOL	COAD	ESCA	HNSC	KICH	KIRC	KIRP	LIHC	LUAD	LUSC	PAAD	PCPG	PRAD	READ	SARC	SKCM	STAD	THCA	THYM	UCEC
	APLF	-0.222392	-0.628031	-0.347923	1.26303	0.777608	1	0.115477	-1.45943	0.125531	0.152003	0.584963	0	0.415038	-0.378512	-0.222392	-0.736966	0.70044	0.263034	0	0.415038	-0.415038	-0.263034	0
	ASF1A	-0.0848889	0	0	0.36257	0.0874628	0.263034	0.133267	-0.565597	-0.255257	-0.237039	0.347923	-0.115477	0.0759488	-0.142019	-0.0374747	-0.0824622	-0.0801703	0.215729	0	0.137504	-0.0703893	-0.128324	0
	ASF1B	1.28951	1.45066	3.48543	3	0.337035	2.03242	0.568284	0.678072	1.45943	1.36257	2.39232	1.12928	1.49185	0.494765	0.415038	0.5025	0.23816	1.82312	-0.0703893	0.652077	1.26303	-0.111031	2.55459
	ATRX	-0.313158	-0.128324	-0.121991	0.777608	0.222392	0.0857299	0.125531	-0.192645	-0.140863	-0.331206	0.201634	-0.0759489	-0.0780025	-0.0395284	0.440573	-0.109624	0.209453	0.321928	0.36257	0.29956	-0.216811	-0.438121	-0.331206
	DAXX	0.0824622	0.157541	0.13493	0.693897	0.111031	0.241008	0.196397	-0.345135	0.117836	0.0317089	0.479168	0.0565835	0.111031	-0.0274807	-0.140178	0	0.137504	0.283793	-0.0752881	0.263034	-0.0840643	-0.0978473	0.0274807
	CHAF1A	0.438121	0.374396	1.33703	1.42884	0.367732	0.825971	0.321928	0.308122	0.415038	0.192645	1.11548	0.383329	0.798366	0.157541	-0.0588937	0.0848889	0.203533	0.902703	0.270089	0.669851	0.115477	-0.0931094	0.724366
	CHAF1B	1.05889	0.50696	1.04439	3.52356	0.736966	1.53051	0.556393	0.0995357	0	0.137504	2.16993	1.07039	1.43296	-0.180572	1.16993	0.0874628	0.736966	1.70044	-0.0995357	1	0.447459	-0.176878	0.836501
	RBBP4	0.117357	0.0824622	0.208108	0.53842	0.0692627	0.211504	0.0978473	-0.29956	-0.0227201	-0.0978473	0.286304	0.137504	0.0931094	-0.0242475	-0.025091	-0.0220263	0.0227201	0.356144	0.0660892	0.192645	-0.0227201	-0.0813001	0.0916305
	DEK	0.0515303	-0.025091	0.229482	0.50696	0.192645	0.241008	0.258312	-0.370368	0.0544478	-0.0931094	0.275634	0.0515303	0.199309	0	0.0331669	-0.0824622	0.161751	0.321928	-0.025091	0.249359	-0.161751	-0.121306	0
	DNAJC9	0.330149	0.263034	0.5025	1.18763	0.25634	0.514573	0.289507	0.0901978	0.0962153	0.146841	0.770518	0.341037	0.519374	0.125531	0.403356	0.0418202	0.216811	0.602665	0	0.526069	0	-0.0297473	0.296982
	SUPT16H	0.0264722	0.0752881	0.0995357	0.683526	0.192645	0.423808	0.252766	-0.0588937	-0.0577155	0.0297473	0.338802	0.0824622	0.13493	0.0554951	0.309328	0.0274807	0.106915	0.210218	0	0.387023	-0.026967	0	0.025091
	SSRP1	0.115477	0.0458037	0.183446	0.561879	0.183446	0.294447	0.159199	-0.157541	0.0489096	0	0.280108	0.0962153	0.208108	0.0489096	0.185556	0.0480943	0.135352	0.29956	0.0916305	0.292181	-0.0465426	0.0430687	0.0227201
	HIRA	-0.0430687	-0.0384741	0	0.624491	0.104337	0.192645	0.197939	-0.0740006	-0.156119	-0.304855	0.415038	-0.0801703	0.0759488	-0.040642	0.247928	0.040642	0.106915	0.115477	0.270089	0.293731	-0.241008	-0.192645	0
	CABIN1	0.0324215	0.0331669	-0.0655883	0.879706	0	0.257158	0.234465	0.0331669	0.0347654	0.0324215	0.652077	-0.120294	-0.122857	0.0310269	0.137504	0	-0.0339473	0.125531	0.0874628	0.257158	-0.145851	-0.125531	0.120294
	UBN1	-0.0418202	0.10188	0.367732	0.921997	-0.0356239	0.0627358	0.0703893	-0.222392	0	-0.0824622	0.559427	0	0.0365259	0.118644	-0.0473057	0.0395284	0	0.567041	0.357552	0.263034	-0.0801703	-0.249978	0
	HJURP	1.72247	2.22239	4.20945	3.39232	0.736966	1.37851	0.956931	0.584963	2	1.80735	3.08746	2.11548	2.848	0.874469	1.80735	1.58496	0.777608	2.32193	0.237039	1.38702	0.736966	-0.197037	3.58496
	MCM2	0.777608	0.552541	1.36923	2	0.405256	1.14886	0.598637	0.0506261	0.206451	0.31034	1.73697	0.70044	1.10692	0.142019	0.415038	0	0.329308	1.12553	-0.0951572	0.758992	0.129283	-0.0280144	0.807355
	NASP	0.183446	0.0473057	0.251539	0.471306	0.16711	0.422691	0.26748	-0.169925	0.13245	0.0544478	0.301656	0.146841	0.192645	0	-0.026967	0	0.0703893	0.380604	-0.0230836	0.328054	-0.0246621	-0.0193653	0.149747
	NPM1	-0.0439433	0.0139392	0.0143553	0.368645	0.173332	0.145198	0.0426443	-0.106915	0.114333	-0.0152668	0.190331	0.0747678	0.0883559	0.0149503	0.0771679	0.0426443	0.0995357	0.153623	0.027745	0.0972972	0.0140752	0.0272215	-0.0824622

## Sheet: Supplementary Figure S7
	Figure S7A
		ASF1A						HJURP
		LO2 (Control)	Hep3B	Huh-7	LM3	SNU-368	SNU-739	LO2 (Control)	Hep3B	Huh-7	LM3	SNU-368	SNU-739
	N	3	3	3	3	3	3	3	3	3	3	3	3
	Mean	1	1.848	2.57857	2.32274	2.40812	1.06583	1	1.78406	3.70274	2.38892	1.48034	0.76637
	SD	0.004194	0.0445	0.06273	0.24161	0.0408	0.06259	0.004194	0.06978	0.05113	0.25138	0.06248	0.02094
	Figure S7B
	Figure S7C
